# Supplementary material for: Acrolein Induces Retinal Abnormalities of Alzheimer’s Disease in Mice
Source: Int J Mol Sci. 2023 Sep 1;24(17):13576. doi: 10.3390/ijms241713576 (PMC10487815; doi:10.3390/ijms241713576)
Supplement: Supplementary file 1 [file ijms-24-13576-s001.zip]

Archive with 1 entries (1 files):
- ijms-2538857-supplementary.pdf
